# Supplementary material for: Adherence to Anti-Osteoporotic Treatment and Clinical Implications after Hip Fracture: A Systematic Review
Source: J Pers Med. 2021 Apr 24;11(5):341. doi: 10.3390/jpm11050341 (PMC8146075; doi:10.3390/jpm11050341)
Supplement: Supplementary file 1 [file jpm-11-00341-s001.zip]

Archive with 1 entries (1 files):
- jpm-1191565-supplementary.pdf
